# Supplementary material for: Pharmacological and Epigenetic Regulators of NLRP3 Inflammasome Activation in Alzheimer’s Disease
Source: Pharmaceuticals (Basel). 2021 Nov 20;14(11):1187. doi: 10.3390/ph14111187 (PMC8623160; doi:10.3390/ph14111187)
Supplement: Supplementary file 1 [file pharmaceuticals-14-01187-s001.zip]

Archive with 1 entries (1 files):
- pharmaceuticals-1425127-supplementary.pdf
